# Supplementary material for: Long noncoding RNA DANCR regulates proliferation and migration by epigenetically silencing FBP1 in tumorigenesis of cholangiocarcinoma
Source: Cell Death Dis. 2019 Aug 5;10(8):585. doi: 10.1038/s41419-019-1810-z (PMC6683119; doi:10.1038/s41419-019-1810-z)
Supplement: Supplementary file 3 — Supplementary table S1 [file 41419_2019_1810_MOESM3_ESM.xlsx]

## Sheet: Sheet1
Supplementary Table S1 The list of primers and siRNA sequence.
GENE	Forward primer	Reverse primer
human qRT-PCR
DANCR	CGGAGGTGGATTCTGTTAGG	TCGGTGTAGCAAGTCTGGTG
EZH2	TGCACATCCTGACTTCTGTG	AAGGGCATTCACCAACTCC
SLIT3	GACACCTGACGCTTATTGACC	TCAGGAACGCTGGAAATG
FBP1	TTTGGTGGACAAGGATGTGA	TCCCTCCGTAGACCAGAGTG
XDH	GACGACATTCCTCGCTACG	TGCCCAACACAAGTAACCTTAT
GEM	CACAACGTGAAGGAGCTGTT	GTCATGGCAGGATTTGGACT
GCNT3	GGTGGAGTTCCCTATTGCAT	TAATTGCTTTGACCGCCTCT
TNFATP3	AGTGTCAGCATCCCAACCA	CCGGTTAGCCATACATCTGC
ALPP	GGACTCGGGATCTTCAGGA	TCAGTTGGGTGCTGAAATTG
ALPPL2	GGCCTACACGGTCCTCCTAT	GTGCGCTATGAAGGTCTGCT
MMP13	AAGGAGCATGGCGACTTCTA	TCCTCGGAGACTGGTAATGG
MUC1	ATCTCATTGCCTTGGCTGTC	CCCTGAAGAACCTGAGTGGA
MYB	TGCCAATTATCTCCCGAATC	GGCAGTAGCTTTGCGATTTC
CD7	CTGCGTGGGATCTACCTGA	GGAGCCGTAGACATTGACCT
GAPDH	GGGAGCCAAAAGGGTCAT	GAGTCCTTCCACGATACCAA
ChIP primers
FBP1	CTGGGGCTTTGAGGAGACAG	GGATTCACCGTGGAGACCTG
Sequences for siRNAs
si-DANCR 1#	AGCUAGAGCAGUGACAAUGTT	CAUUGUCACUGCUCUAGCUCC
si-DANCR 2#	GCGUACUAACUUGUAGCAATT	UUGCUACAAGUUAGUACGCTT
si-EZH2	GAGGUUCAGACGAGCUGAUUU	AUCAGCUCGUCUGAACCUCUU
ShDANCR :Sequences cloned into pENTR™/U6 vector
ShDANCR	GCTGGTAAAGAAATGGATTAG	CTAATCCATTTCTTTACCAGC
