# Supplementary material for: Long noncoding RNA DANCR regulates proliferation and migration by epigenetically silencing FBP1 in tumorigenesis of cholangiocarcinoma
Source: Cell Death Dis. 2019 Aug 5;10(8):585. doi: 10.1038/s41419-019-1810-z (PMC6683119; doi:10.1038/s41419-019-1810-z)
Supplement: Supplementary file 4 — Supplementary table S2 [file 41419_2019_1810_MOESM4_ESM.xlsx]

## Sheet: Sheet1
GeneID	Log2FC	FDR	Style	NC_3	Symbol	type_of_gene	KeggID	Description
CX3CL1	20	0.0476482	up	0	CX3CL1	protein-coding	hsa:6376	chemokine (C-X3-C motif) ligand 1
KLHL38	20	0.00456618	up	0	KLHL38	protein-coding	hsa:340359	kelch-like family member 38
NEURL3	20	1.79743e-05	up	0	NEURL3	protein-coding	hsa:93082	neuralized E3 ubiquitin protein ligase 3
RCSD1	20	0.0287421	up	0	RCSD1	protein-coding	hsa:92241	RCSD domain containing 1
SPINK1	20	0.0222723	up	0	SPINK1	protein-coding	hsa:6690	serine peptidase inhibitor, Kazal type 1
KRT75	5.61005	0.00670322	up	0	KRT75	protein-coding	hsa:9119	keratin 75, type II
LMNTD1	5.01045	3.19761e-08	up	0	LMNTD1	protein-coding	hsa:160492	lamin tail domain containing 1
LCP1	4.84893	1.76731e-06	up	1	LCP1	protein-coding	hsa:3936	lymphocyte cytosolic protein 1 (L-plastin)
CSF2	4.38685	6.75557e-05	up	0	CSF2	protein-coding	hsa:1437	colony stimulating factor 2 (granulocyte-macrophage)
IGFN1	4.13436	1.3846e-10	up	2	IGFN1	protein-coding	hsa:91156	immunoglobulin-like and fibronectin type III domain containing 1
ABCC9	3.99358	0.0469975	up	1	ABCC9	protein-coding	hsa:10060	ATP-binding cassette, sub-family C (CFTR/MRP), member 9
SLIT3	3.92622	0.00217451	up	2	SLIT3	protein-coding	hsa:6586	slit homolog 3 (Drosophila)
CXCL8	3.71235	1.38107e-54	up	38	CXCL8	protein-coding	hsa:3576	chemokine (C-X-C motif) ligand 8
BMPER	3.59942	0.0115289	up	2	BMPER	protein-coding	hsa:168667	BMP binding endothelial regulator
MPP4	3.5963	0.0215442	up	1	MPP4	protein-coding	hsa:58538	membrane protein, palmitoylated 4 (MAGUK p55 subfamily member 4)
RGS4	3.55126	0.0154452	up	2	RGS4	protein-coding	hsa:5999	regulator of G-protein signaling 4
IFNB1	3.53035	0.0287856	up	1	IFNB1	protein-coding	hsa:3456	interferon, beta 1, fibroblast
ATP6V0D2	3.52527	0.00283622	up	2	ATP6V0D2	protein-coding	hsa:245972	ATPase, H+ transporting, lysosomal 38kDa, V0 subunit d2
IL1B	3.51548	8.41807e-06	up	1	IL1B	protein-coding	hsa:3553	interleukin 1, beta
FBP1	3.51334	0.0250083	up	2	FBP1	protein-coding	hsa:2203	fructose-1,6-bisphosphatase 1
LOC389602	3.21466	0.0295808	up	0	LOC389602	protein-coding	hsa:389602	uncharacterized LOC389602
KCNF1	3.20573	3.79917e-05	up	0	KCNF1	protein-coding	hsa:3754	potassium voltage-gated channel, subfamily F, member 1
SRMS	3.16502	0.000231757	up	3	SRMS	protein-coding	hsa:6725	src-related kinase lacking C-terminal regulatory tyrosine and N-terminal myristylation sites
MMP3	3.12012	0.000292555	up	2	MMP3	protein-coding	hsa:4314	matrix metallopeptidase 3 (stromelysin 1, progelatinase)
LY96	3.10127	0.00591371	up	1	LY96	protein-coding	hsa:23643	lymphocyte antigen 96
TNFAIP6	2.9926	0.000833518	up	3	TNFAIP6	protein-coding	hsa:7130	tumor necrosis factor, alpha-induced protein 6
CPA2	2.94912	0.0251713	up	1	CPA2	protein-coding	hsa:1358	carboxypeptidase A2 (pancreatic)
SYNPO2L	2.87011	6.45359e-07	up	2	SYNPO2L	protein-coding	hsa:79933	synaptopodin 2-like
2018-03-04	2.85474	1.06549e-20	up	13	MARCH4	protein-coding	hsa:57574	membrane-associated ring finger (C3HC4) 4, E3 ubiquitin protein ligase
EVI2B	2.84852	8.65004e-25	up	13	EVI2B	protein-coding	hsa:2124	ecotropic viral integration site 2B
FAM180A	2.82453	0.00130497	up	4	FAM180A	protein-coding	hsa:389558	family with sequence similarity 180, member A
CCL22	2.81929	0.000270998	up	4	CCL22	protein-coding	hsa:6367	chemokine (C-C motif) ligand 22
KIAA1755	2.79774	0.0420815	up	2	KIAA1755	protein-coding	hsa:85449	KIAA1755
SBSN	2.78019	0.027388	up	3	SBSN	protein-coding	hsa:374897	suprabasin
TRPV3	2.76324	8.52306e-19	up	32	TRPV3	protein-coding	hsa:162514	transient receptor potential cation channel, subfamily V, member 3
TIAM2	2.75148	0.0208194	up	1	TIAM2	protein-coding	hsa:26230	T-cell lymphoma invasion and metastasis 2
BEST3	2.72472	8.84069e-07	up	8	BEST3	protein-coding	hsa:144453	bestrophin 3
ACP5	2.66245	1.81563e-08	up	3	ACP5	protein-coding	hsa:54	acid phosphatase 5, tartrate resistant
DAPP1	2.62622	0.0010482	up	2	DAPP1	protein-coding	hsa:27071	dual adaptor of phosphotyrosine and 3-phosphoinositides
CDH15	2.57452	5.6138e-07	up	8	CDH15	protein-coding	hsa:1013	cadherin 15, type 1, M-cadherin (myotubule)
IFNL1	2.5745	0.00377838	up	2	IFNL1	protein-coding	hsa:282618	interferon, lambda 1
IL6	2.54451	2.67019e-53	up	418	IL6	protein-coding	hsa:3569	interleukin 6
TSPAN5	2.51818	9.0613e-05	up	7	TSPAN5	protein-coding	hsa:10098	tetraspanin 5
GBP5	2.48576	1.11619e-05	up	2	GBP5	protein-coding	hsa:115362	guanylate binding protein 5
XDH	2.45072	0.00232127	up	2	XDH	protein-coding	hsa:7498	xanthine dehydrogenase
ANKRD1	2.43574	1.88368e-11	up	15	ANKRD1	protein-coding	hsa:27063	ankyrin repeat domain 1 (cardiac muscle)
IL1A	2.39796	1.28858e-06	up	7	IL1A	protein-coding	hsa:3552	interleukin 1, alpha
GEM	2.3927	6.43145e-08	up	19	GEM	protein-coding	hsa:2669	GTP binding protein overexpressed in skeletal muscle
TMEM171	2.38781	3.48651e-10	up	16	TMEM171	protein-coding	hsa:134285	transmembrane protein 171
CD274	2.37739	2.42451e-21	up	24	CD274	protein-coding	hsa:29126	CD274 molecule
SUN3	2.3682	0.000561884	up	7	SUN3	protein-coding	hsa:256979	Sad1 and UNC84 domain containing 3
GCNT3	2.36199	4.04804e-15	up	15	GCNT3	protein-coding	hsa:9245	glucosaminyl (N-acetyl) transferase 3, mucin type
CYTH4	2.3547	0.000211271	up	6	CYTH4	protein-coding	hsa:27128	cytohesin 4
TRPV2	2.34479	1.42207e-15	up	17	TRPV2	protein-coding	hsa:51393	transient receptor potential cation channel, subfamily V, member 2
PDCD1LG2	2.34028	3.11936e-14	up	10	PDCD1LG2	protein-coding	hsa:80380	programmed cell death 1 ligand 2
PSG1	2.3185	0.0388949	up	1	PSG1	protein-coding	hsa:5669	pregnancy specific beta-1-glycoprotein 1
DRGX	2.3018	0.0240471	up	1	DRGX	protein-coding	hsa:644168	dorsal root ganglia homeobox
FAM196B	2.26798	1.45529e-07	up	9	FAM196B	protein-coding	hsa:100131897	family with sequence similarity 196, member B
CPA4	2.26526	6.96914e-47	up	63	CPA4	protein-coding	hsa:51200	carboxypeptidase A4
C3AR1	2.25083	0.00367478	up	5	C3AR1	protein-coding	hsa:719	complement component 3a receptor 1
STEAP1	2.24135	0.000147769	up	7	STEAP1	protein-coding	hsa:26872	six transmembrane epithelial antigen of the prostate 1
CXCL1	2.23965	0.00110367	up	4	CXCL1	protein-coding	hsa:2919	chemokine (C-X-C motif) ligand 1 (melanoma growth stimulating activity, alpha)
HS3ST1	2.22426	0.00478565	up	3	HS3ST1	protein-coding	hsa:9957	heparan sulfate (glucosamine) 3-O-sulfotransferase 1
LAMA1	2.21486	6.66983e-07	up	12	LAMA1	protein-coding	hsa:284217	laminin, alpha 1
SEMA7A	2.21243	5.58647e-35	up	53	SEMA7A	protein-coding	hsa:8482	semaphorin 7A, GPI membrane anchor (John Milton Hagen blood group)
GJA5	2.19065	0.00590078	up	4	GJA5	protein-coding	hsa:2702	gap junction protein, alpha 5, 40kDa
NCF2	2.18471	3.13013e-34	up	88	NCF2	protein-coding	hsa:4688	neutrophil cytosolic factor 2
TNFAIP3	2.18337	2.2419e-44	up	93	TNFAIP3	protein-coding	hsa:7128	tumor necrosis factor, alpha-induced protein 3
ISG20	2.18167	4.64185e-78	up	158	ISG20	protein-coding	hsa:3669	interferon stimulated exonuclease gene 20kDa
DHRS9	2.18096	0.038104	up	1	DHRS9	protein-coding	hsa:10170	dehydrogenase/reductase (SDR family) member 9
MLC1	2.17513	0.0147957	up	4	MLC1	protein-coding	hsa:23209	megalencephalic leukoencephalopathy with subcortical cysts 1
HKDC1	2.1466	6.91387e-26	up	36	HKDC1	protein-coding	hsa:80201	hexokinase domain containing 1
ANGPTL4	2.14314	2.70805e-10	up	391	ANGPTL4	protein-coding	hsa:51129	angiopoietin-like 4
CAPN5	2.13115	0.000491575	up	7	CAPN5	protein-coding	hsa:726	calpain 5
TUBAL3	2.11131	0.0370718	up	2	TUBAL3	protein-coding	hsa:79861	tubulin, alpha-like 3
FYB	2.10354	0.00223513	up	4	FYB	protein-coding	hsa:2533	FYN binding protein
HSD17B14	2.09838	0.0264296	up	2	HSD17B14	protein-coding	hsa:51171	hydroxysteroid (17-beta) dehydrogenase 14
TMEM255B	2.09203	0.000385155	up	9	TMEM255B	protein-coding	hsa:348013	transmembrane protein 255B
C11orf96	2.0874	0.00105044	up	6	C11orf96	protein-coding	hsa:387763	chromosome 11 open reading frame 96
SPOCD1	2.07695	4.59701e-25	up	52	SPOCD1	protein-coding	hsa:90853	SPOC domain containing 1
ACPP	2.07036	0.0114706	up	7	ACPP	protein-coding	hsa:55	acid phosphatase, prostate
NTN1	2.05919	0.0131381	up	4	NTN1	protein-coding	hsa:9423	netrin 1
AIM2	2.04524	0.0165927	up	3	AIM2	protein-coding	hsa:9447	absent in melanoma 2
RGS9	2.04041	0.0169716	up	0	RGS9	protein-coding	hsa:8787	regulator of G-protein signaling 9
AMHR2	2.03685	0.0140456	up	4	AMHR2	protein-coding	hsa:269	anti-Mullerian hormone receptor, type II
ARC	2.03605	3.14308e-08	up	15	ARC	protein-coding	hsa:23237	activity-regulated cytoskeleton-associated protein
CCRL2	2.0342	4.10691e-13	up	21	CCRL2	protein-coding	hsa:9034	chemokine (C-C motif) receptor-like 2
EEPD1	2.02813	1.29505e-07	up	11	EEPD1	protein-coding	hsa:80820	endonuclease/exonuclease/phosphatase family domain containing 1
GPRC5B	2.01752	9.83749e-23	up	34	GPRC5B	protein-coding	hsa:51704	G protein-coupled receptor, class C, group 5, member B
LAT2	2.01264	9.25542e-08	up	12	LAT2	protein-coding	hsa:7462	linker for activation of T cells family, member 2
CNTD2	1.99717	3.73097e-07	up	11	CNTD2	protein-coding	hsa:79935	cyclin N-terminal domain containing 2
MYH15	1.98924	3.88983e-14	up	29	MYH15	protein-coding	hsa:22989	myosin, heavy chain 15
CDK5R2	1.95952	0.0177335	up	1	CDK5R2	protein-coding	hsa:8941	cyclin-dependent kinase 5, regulatory subunit 2 (p39)
FAM26E	1.9585	0.00419124	up	6	FAM26E	protein-coding	hsa:254228	family with sequence similarity 26, member E
CD22	1.95234	0.00643222	up	6	CD22	protein-coding	hsa:933	CD22 molecule
MUC13	1.93184	6.494e-14	up	81	MUC13	protein-coding	hsa:56667	mucin 13, cell surface associated
RAB7B	1.92838	0.000177716	up	16	RAB7B	protein-coding	hsa:338382	RAB7B, member RAS oncogene family
SH2D5	1.92484	3.88635e-14	up	40	SH2D5	protein-coding	hsa:400745	SH2 domain containing 5
ISG15	1.91567	3.81125e-170	up	939	ISG15	protein-coding	hsa:9636	ISG15 ubiquitin-like modifier
ITGA11	1.90378	0.00458174	up	3	ITGA11	protein-coding	hsa:22801	integrin, alpha 11
COL17A1	1.89908	1.23346e-05	up	15	COL17A1	protein-coding	hsa:1308	collagen, type XVII, alpha 1
IL7R	1.89356	4.87228e-37	up	294	IL7R	protein-coding	hsa:3575	interleukin 7 receptor
MDFI	1.88003	0.0133695	up	12	MDFI	protein-coding	hsa:4188	MyoD family inhibitor
CCL26	1.87997	0.0408075	up	6	CCL26	protein-coding	hsa:10344	chemokine (C-C motif) ligand 26
DNASE1L3	1.87585	0.0454472	up	6	DNASE1L3	protein-coding	hsa:1776	deoxyribonuclease I-like 3
ZBTB32	1.86901	3.85893e-05	up	8	ZBTB32	protein-coding	hsa:27033	zinc finger and BTB domain containing 32
SERPIND1	1.85473	0.00519554	up	8	SERPIND1	protein-coding	hsa:3053	serpin peptidase inhibitor, clade D (heparin cofactor), member 1
FAM25A	1.85085	0.0019592	up	7	FAM25A	protein-coding	hsa:643161	family with sequence similarity 25, member A
CEACAM1	1.83552	3.32838e-09	up	30	CEACAM1	protein-coding	hsa:634	carcinoembryonic antigen-related cell adhesion molecule 1 (biliary glycoprotein)
COL15A1	1.82826	8.91785e-06	up	13	COL15A1	protein-coding	hsa:1306	collagen, type XV, alpha 1
PCDH12	1.82011	0.0368248	up	2	PCDH12	protein-coding	hsa:51294	protocadherin 12
PSTPIP2	1.81395	1.16522e-12	up	34	PSTPIP2	protein-coding	hsa:9050	proline-serine-threonine phosphatase interacting protein 2
G0S2	1.81209	3.61555e-63	up	518	G0S2	protein-coding	hsa:50486	G0/G1 switch 2
GLIPR1	1.79173	7.61447e-73	up	234	GLIPR1	protein-coding	hsa:11010	GLI pathogenesis-related 1
DDX58	1.79096	8.14939e-23	up	237	DDX58	protein-coding	hsa:23586	DEAD (Asp-Glu-Ala-Asp) box polypeptide 58
RSAD2	1.79019	1.83552e-29	up	80	RSAD2	protein-coding	hsa:91543	radical S-adenosyl methionine domain containing 2
TRAF1	1.7655	0.00556241	up	20	TRAF1	protein-coding	hsa:7185	TNF receptor-associated factor 1
KLHL30	1.7611	0.0148664	up	9	KLHL30	protein-coding	hsa:377007	kelch-like family member 30
ANKDD1A	1.75738	0.000903644	up	6	ANKDD1A	protein-coding	hsa:348094	ankyrin repeat and death domain containing 1A
SPNS3	1.74409	0.0180296	up	1	SPNS3	protein-coding	hsa:201305	spinster homolog 3 (Drosophila)
MYEOV	1.73832	6.62276e-16	up	43	MYEOV	protein-coding	hsa:26579	myeloma overexpressed
SERPINB7	1.73786	0.00146353	up	10	SERPINB7	protein-coding	hsa:8710	serpin peptidase inhibitor, clade B (ovalbumin), member 7
FST	1.73369	0.0357236	up	2	FST	protein-coding	hsa:10468	follistatin
TMEM154	1.72659	0.0123302	up	10	TMEM154	protein-coding	hsa:201799	transmembrane protein 154
AKAP12	1.71864	0.0409766	up	4	AKAP12	protein-coding	hsa:9590	A kinase (PRKA) anchor protein 12
TREM1	1.71222	0.00122681	up	10	TREM1	protein-coding	hsa:54210	triggering receptor expressed on myeloid cells 1
WNT7B	1.69239	2.17244e-24	up	89	WNT7B	protein-coding	hsa:7477	wingless-type MMTV integration site family, member 7B
IL11	1.69073	3.25083e-46	up	166	IL11	protein-coding	hsa:3589	interleukin 11
LEXM	1.68968	0.0274636	up	5	LEXM	protein-coding	hsa:163747	chromosome 1 open reading frame 177
C15orf48	1.68285	1.67213e-26	up	94	C15orf48	protein-coding	hsa:84419	chromosome 15 open reading frame 48
LDHD	1.67782	0.0053136	up	13	LDHD	protein-coding	hsa:197257	lactate dehydrogenase D
BCAN	1.67574	0.0161653	up	10	BCAN	protein-coding	hsa:63827	brevican
HPCAL4	1.67565	0.0014041	up	13	HPCAL4	protein-coding	hsa:51440	hippocalcin like 4
AOX1	1.67341	2.06545e-19	up	66	AOX1	protein-coding	hsa:316	aldehyde oxidase 1
SLC15A3	1.66495	0.0336238	up	2	SLC15A3	protein-coding	hsa:51296	solute carrier family 15 (oligopeptide transporter), member 3
PTX3	1.6459	0.000139216	up	11	PTX3	protein-coding	hsa:5806	pentraxin 3, long
SLC16A2	1.64539	2.57278e-06	up	15	SLC16A2	protein-coding	hsa:6567	solute carrier family 16, member 2 (thyroid hormone transporter)
FOSB	1.64117	2.48704e-07	up	21	FOSB	protein-coding	hsa:2354	FBJ murine osteosarcoma viral oncogene homolog B
ACTG2	1.62077	4.88933e-09	up	33	ACTG2	protein-coding	hsa:72	actin, gamma 2, smooth muscle, enteric
RGAG1	1.61225	0.0311423	up	3	RGAG1	protein-coding	hsa:57529	retrotransposon gag domain containing 1
CTSS	1.61126	2.583e-08	up	29	CTSS	protein-coding	hsa:1520	cathepsin S
SERPINE1	1.60405	1.89655e-08	up	1722	SERPINE1	protein-coding	hsa:5054	serpin peptidase inhibitor, clade E (nexin, plasminogen activator inhibitor type 1), member 1
IFIT3	1.60143	8.45222e-97	up	615	IFIT3	protein-coding	hsa:3437	interferon-induced protein with tetratricopeptide repeats 3
ANTXR2	1.59865	1.16102e-05	up	39	ANTXR2	protein-coding	hsa:118429	anthrax toxin receptor 2
NAV3	1.5898	7.30267e-19	up	76	NAV3	protein-coding	hsa:89795	neuron navigator 3
IL31RA	1.58584	0.0102527	up	7	IL31RA	protein-coding	hsa:133396	interleukin 31 receptor A
SOCS1	1.58486	0.000941469	up	12	SOCS1	protein-coding	hsa:8651	suppressor of cytokine signaling 1
KRT15	1.58371	6.01481e-14	up	51	KRT15	protein-coding	hsa:3866	keratin 15, type I
OAS1	1.58122	9.22951e-40	up	175	OAS1	protein-coding	hsa:4938	2'-5'-oligoadenylate synthetase 1, 40/46kDa
RENBP	1.58052	0.0308234	up	5	RENBP	protein-coding	hsa:5973	renin binding protein
CHST7	1.58031	6.13048e-05	up	18	CHST7	protein-coding	hsa:56548	carbohydrate (N-acetylglucosamine 6-O) sulfotransferase 7
DNER	1.56789	5.99336e-07	up	41	DNER	protein-coding	hsa:92737	delta/notch-like EGF repeat containing
CFAP54	1.56535	0.0170275	up	3	CFAP54	protein-coding	hsa:144535	cilia and flagella associated 54
GBP1	1.55244	3.332e-23	up	93	GBP1	protein-coding	hsa:2633	guanylate binding protein 1, interferon-inducible
COL13A1	1.54342	0.000180818	up	13	COL13A1	protein-coding	hsa:1305	collagen, type XIII, alpha 1
CD68	1.54287	1.00916e-20	up	708	CD68	protein-coding	hsa:968	CD68 molecule
NT5E	1.54107	1.51697e-65	up	347	NT5E	protein-coding	hsa:4907	5'-nucleotidase, ecto (CD73)
ARHGDIB	1.53659	2.25944e-07	up	27	ARHGDIB	protein-coding	hsa:397	Rho GDP dissociation inhibitor (GDI) beta
KLF17	1.53164	0.000388483	up	18	KLF17	protein-coding	hsa:128209	Kruppel-like factor 17
CDK14	1.53148	0.0254582	up	11	CDK14	protein-coding	hsa:5218	cyclin-dependent kinase 14
OASL	1.52277	2.40417e-130	up	1910	OASL	protein-coding	hsa:8638	2'-5'-oligoadenylate synthetase-like
FBXO32	1.51725	1.44174e-05	up	22	FBXO32	protein-coding	hsa:114907	F-box protein 32
PSG4	1.50764	4.78519e-19	up	151	PSG4	protein-coding	hsa:5672	pregnancy specific beta-1-glycoprotein 4
GPNMB	1.50634	5.86688e-41	up	527	GPNMB	protein-coding	hsa:10457	glycoprotein (transmembrane) nmb
IFIT1	1.50576	1.92965e-43	up	600	IFIT1	protein-coding	hsa:3434	interferon-induced protein with tetratricopeptide repeats 1
BIRC7	1.48939	4.85235e-05	up	23	BIRC7	protein-coding	hsa:79444	baculoviral IAP repeat containing 7
CYR61	1.48607	1.00207e-81	up	1734	CYR61	protein-coding	hsa:3491	cysteine-rich, angiogenic inducer, 61
MESP1	1.48475	0.00688585	up	9	MESP1	protein-coding	hsa:55897	mesoderm posterior basic helix-loop-helix transcription factor 1
F3	1.48369	7.54712e-25	up	130	F3	protein-coding	hsa:2152	coagulation factor III (thromboplastin, tissue factor)
PTPN22	1.47928	0.00247589	up	7	PTPN22	protein-coding	hsa:26191	protein tyrosine phosphatase, non-receptor type 22 (lymphoid)
IFIT2	1.47687	5.35707e-49	up	761	IFIT2	protein-coding	hsa:3433	interferon-induced protein with tetratricopeptide repeats 2
NFE2L3	1.47656	4.65659e-06	up	56	NFE2L3	protein-coding	hsa:9603	nuclear factor, erythroid 2-like 3
GBP3	1.47597	7.05647e-27	up	128	GBP3	protein-coding	hsa:2635	guanylate binding protein 3
TBX2	1.47246	5.13863e-06	up	24	TBX2	protein-coding	hsa:6909	T-box 2
NRIP3	1.46692	0.00894536	up	9	NRIP3	protein-coding	hsa:56675	nuclear receptor interacting protein 3
ICAM2	1.46061	1.48176e-05	up	18	ICAM2	protein-coding	hsa:3384	intercellular adhesion molecule 2
EREG	1.45943	2.64916e-22	up	84	EREG	protein-coding	hsa:2069	epiregulin
ARL4C	1.45704	0.0108773	up	10	ARL4C	protein-coding	hsa:10123	ADP-ribosylation factor-like 4C
HBEGF	1.45657	4.74078e-30	up	161	HBEGF	protein-coding	hsa:1839	heparin-binding EGF-like growth factor
NR4A1	1.45052	0.00542722	up	12	NR4A1	protein-coding	hsa:3164	nuclear receptor subfamily 4, group A, member 1
SLC9A2	1.43735	1.08938e-05	up	25	SLC9A2	protein-coding	hsa:6549	solute carrier family 9, subfamily A (NHE2, cation proton antiporter 2), member 2
TMEM40	1.43391	0.000189345	up	25	TMEM40	protein-coding	hsa:55287	transmembrane protein 40
ADRB2	1.42829	2.18136e-06	up	25	ADRB2	protein-coding	hsa:154	adrenoceptor beta 2, surface
FAP	1.42206	5.70788e-06	up	21	FAP	protein-coding	hsa:2191	fibroblast activation protein, alpha
ATP6V0A4	1.41616	1.35067e-07	up	37	ATP6V0A4	protein-coding	hsa:50617	ATPase, H+ transporting, lysosomal V0 subunit a4
CPNE5	1.41495	0.00634648	up	12	CPNE5	protein-coding	hsa:57699	copine V
AQP11	1.41423	0.0139616	up	7	AQP11	protein-coding	hsa:282679	aquaporin 11
FCMR	1.41138	0.0211774	up	4	FCMR	protein-coding	hsa:9214	Fas apoptotic inhibitory molecule 3
BIK	1.41106	2.05528e-05	up	31	BIK	protein-coding	hsa:638	BCL2-interacting killer (apoptosis-inducing)
TGM2	1.4089	1.949e-24	up	2106	TGM2	protein-coding	hsa:7052	transglutaminase 2
IFI44	1.40577	7.3879e-38	up	238	IFI44	protein-coding	hsa:10561	interferon-induced protein 44
CHRM4	1.40563	0.0453964	up	3	CHRM4	protein-coding	hsa:1132	cholinergic receptor, muscarinic 4
PHLDA1	1.40456	3.61951e-38	up	777	PHLDA1	protein-coding	hsa:22822	pleckstrin homology-like domain, family A, member 1
SPP1	1.4042	0.00010512	up	27	SPP1	protein-coding	hsa:6696	secreted phosphoprotein 1
BRSK1	1.39826	0.045312	up	17	BRSK1	protein-coding	hsa:84446	BR serine/threonine kinase 1
IL32	1.39609	2.05803e-22	up	139	IL32	protein-coding	hsa:9235	interleukin 32
KLC3	1.39498	0.0259792	up	4	KLC3	protein-coding	hsa:147700	kinesin light chain 3
TRIM54	1.38582	0.00411963	up	13	TRIM54	protein-coding	hsa:57159	tripartite motif containing 54
F2RL2	1.3852	0.000390067	up	18	F2RL2	protein-coding	hsa:2151	coagulation factor II (thrombin) receptor-like 2
MYOM3	1.3839	0.0382647	up	4	MYOM3	protein-coding	hsa:127294	myomesin 3
RBM24	1.38365	1.89063e-06	up	47	RBM24	protein-coding	hsa:221662	RNA binding motif protein 24
ADAM19	1.38054	3.14395e-15	up	356	ADAM19	protein-coding	hsa:8728	ADAM metallopeptidase domain 19
EDN1	1.37543	1.18492e-05	up	29	EDN1	protein-coding	hsa:1906	endothelin 1
FAM134B	1.3744	3.30606e-14	up	71	FAM134B	protein-coding	hsa:54463	family with sequence similarity 134, member B
TNC	1.36999	2.49231e-22	up	176	TNC	protein-coding	hsa:3371	tenascin C
DUSP5	1.36697	1.04739e-21	up	111	DUSP5	protein-coding	hsa:1847	dual specificity phosphatase 5
CLDN1	1.36086	6.3476e-43	up	307	CLDN1	protein-coding	hsa:9076	claudin 1
SRGN	1.36039	6.93481e-99	up	1734	SRGN	protein-coding	hsa:5552	serglycin
PTPRH	1.36035	0.000987076	up	22	PTPRH	protein-coding	hsa:5794	protein tyrosine phosphatase, receptor type, H
TTC39A	1.35678	3.50855e-06	up	28	TTC39A	protein-coding	hsa:22996	tetratricopeptide repeat domain 39A
IFIH1	1.35495	5.68789e-21	up	115	IFIH1	protein-coding	hsa:64135	interferon induced with helicase C domain 1
SH2D2A	1.35271	1.0355e-12	up	317	SH2D2A	protein-coding	hsa:9047	SH2 domain containing 2A
C10orf54	1.3509	2.10518e-09	up	59	C10orf54	protein-coding	hsa:64115	chromosome 10 open reading frame 54
SH3TC2	1.34821	8.95225e-11	up	60	SH3TC2	protein-coding	hsa:79628	SH3 domain and tetratricopeptide repeats 2
MMP19	1.34708	0.000162406	up	20	MMP19	protein-coding	hsa:4327	matrix metallopeptidase 19
APOL1	1.34687	2.76152e-28	up	169	APOL1	protein-coding	hsa:8542	apolipoprotein L, 1
CASP1	1.3293	5.67018e-09	up	54	CASP1	protein-coding	hsa:834	caspase 1, apoptosis-related cysteine peptidase
MYLK	1.32719	1.34587e-07	up	32	MYLK	protein-coding	hsa:4638	myosin light chain kinase
TNFSF15	1.32588	5.44432e-06	up	33	TNFSF15	protein-coding	hsa:9966	tumor necrosis factor (ligand) superfamily, member 15
RAET1L	1.32564	0.00014989	up	29	RAET1L	protein-coding	hsa:154064	retinoic acid early transcript 1L
SLC19A3	1.31668	0.0165525	up	8	SLC19A3	protein-coding	hsa:80704	solute carrier family 19 (thiamine transporter), member 3
RELB	1.30328	3.35263e-14	up	75	RELB	protein-coding	hsa:5971	v-rel avian reticuloendotheliosis viral oncogene homolog B
RARRES3	1.29975	9.14268e-08	up	96	RARRES3	protein-coding	hsa:5920	retinoic acid receptor responder (tazarotene induced) 3
GPR3	1.2985	4.85008e-11	up	70	GPR3	protein-coding	hsa:2827	G protein-coupled receptor 3
ANXA10	1.29791	3.24761e-15	up	113	ANXA10	protein-coding	hsa:11199	annexin A10
LRRC15	1.29595	0.00125941	up	17	LRRC15	protein-coding	hsa:131578	leucine rich repeat containing 15
CCDC68	1.29278	3.2928e-06	up	77	CCDC68	protein-coding	hsa:80323	coiled-coil domain containing 68
ATP2A3	1.28795	3.89171e-18	up	149	ATP2A3	protein-coding	hsa:489	ATPase, Ca++ transporting, ubiquitous
PDGFB	1.2868	2.03123e-19	up	122	PDGFB	protein-coding	hsa:5155	platelet-derived growth factor beta polypeptide
SRRM3	1.27927	0.0108055	up	17	SRRM3	protein-coding	hsa:222183	serine/arginine repetitive matrix 3
INSL4	1.27058	0.000252495	up	26	INSL4	protein-coding	hsa:3641	insulin-like 4 (placenta)
TSPAN10	1.26909	1.21644e-13	up	104	TSPAN10	protein-coding	hsa:83882	tetraspanin 10
FBXO27	1.26352	0.00745796	up	16	FBXO27	protein-coding	hsa:126433	F-box protein 27
TMEM86A	1.25976	0.00582226	up	16	TMEM86A	protein-coding	hsa:144110	transmembrane protein 86A
MDGA1	1.25625	0.0196844	up	13	MDGA1	protein-coding	hsa:266727	MAM domain containing glycosylphosphatidylinositol anchor 1
MCC	1.2556	0.0223267	up	13	MCC	protein-coding	hsa:4163	mutated in colorectal cancers
STYK1	1.25541	7.30458e-07	up	43	STYK1	protein-coding	hsa:55359	serine/threonine/tyrosine kinase 1
MID2	1.25328	0.0293347	up	10	MID2	protein-coding	hsa:11043	midline 2
GDF15	1.25256	3.4478e-10	up	662	GDF15	protein-coding	hsa:9518	growth differentiation factor 15
TMEM140	1.24404	0.00603738	up	15	TMEM140	protein-coding	hsa:55281	transmembrane protein 140
IL22RA1	1.24051	0.00338647	up	30	IL22RA1	protein-coding	hsa:58985	interleukin 22 receptor, alpha 1
TPK1	1.23861	0.0106171	up	14	TPK1	protein-coding	hsa:27010	thiamin pyrophosphokinase 1
SSTR1	1.23558	5.29654e-08	up	60	SSTR1	protein-coding	hsa:6751	somatostatin receptor 1
CSF1	1.23497	1.2045e-28	up	393	CSF1	protein-coding	hsa:1435	colony stimulating factor 1 (macrophage)
LYPD3	1.23419	5.39842e-16	up	2917	LYPD3	protein-coding	hsa:27076	LY6/PLAUR domain containing 3
ROBO4	1.23325	6.3965e-06	up	28	ROBO4	protein-coding	hsa:54538	roundabout, axon guidance receptor, homolog 4 (Drosophila)
TSPAN9	1.22784	0.000169977	up	24	TSPAN9	protein-coding	hsa:10867	tetraspanin 9
SLC31A2	1.22537	1.70338e-08	up	77	SLC31A2	protein-coding	hsa:1318	solute carrier family 31 (copper transporter), member 2
FRMD3	1.22322	0.0020382	up	16	FRMD3	protein-coding	hsa:257019	FERM domain containing 3
MILR1	1.22227	0.00266652	up	25	MILR1	protein-coding	hsa:284021	mast cell immunoglobulin-like receptor 1
RAC2	1.2179	5.16043e-47	up	572	RAC2	protein-coding	hsa:5880	ras-related C3 botulinum toxin substrate 2 (rho family, small GTP binding protein Rac2)
S1PR1	1.21495	0.0166921	up	19	S1PR1	protein-coding	hsa:1901	sphingosine-1-phosphate receptor 1
DMBT1	1.21226	6.84812e-06	up	42	DMBT1	protein-coding	hsa:1755	deleted in malignant brain tumors 1
HERC5	1.21049	6.67911e-19	up	152	HERC5	protein-coding	hsa:51191	HECT and RLD domain containing E3 ubiquitin protein ligase 5
COL9A2	1.2086	0.00590662	up	18	COL9A2	protein-coding	hsa:1298	collagen, type IX, alpha 2
KDELR3	1.20806	2.93334e-15	up	252	KDELR3	protein-coding	hsa:11015	KDEL (Lys-Asp-Glu-Leu) endoplasmic reticulum protein retention receptor 3
TMEM156	1.2079	1.05007e-24	up	202	TMEM156	protein-coding	hsa:80008	transmembrane protein 156
NFKBIZ	1.20709	8.73619e-06	up	38	NFKBIZ	protein-coding	hsa:64332	nuclear factor of kappa light polypeptide gene enhancer in B-cells inhibitor, zeta
IFI44L	1.20665	4.23874e-08	up	59	IFI44L	protein-coding	hsa:10964	interferon-induced protein 44-like
RCN3	1.20203	0.00280773	up	26	RCN3	protein-coding	hsa:57333	reticulocalbin 3, EF-hand calcium binding domain
DKK1	1.20028	2.97996e-46	up	512	DKK1	protein-coding	hsa:22943	dickkopf WNT signaling pathway inhibitor 1
SYTL3	1.1971	0.0167594	up	12	SYTL3	protein-coding	hsa:94120	synaptotagmin-like 3
THEMIS2	1.19672	0.00260506	up	17	THEMIS2	protein-coding	hsa:9473	thymocyte selection associated family member 2
PLEKHA6	1.19168	1.45511e-16	up	140	PLEKHA6	protein-coding	hsa:22874	pleckstrin homology domain containing, family A member 6
WDR66	1.18926	2.58167e-20	up	157	WDR66	protein-coding	hsa:144406	WD repeat domain 66
ADGRG5	1.1823	0.00521388	up	16	ADGRG5	protein-coding	hsa:221188	G protein-coupled receptor 114
RRAD	1.1822	1.23983e-14	up	105	RRAD	protein-coding	hsa:6236	Ras-related associated with diabetes
SQRDL	1.17431	1.5426e-22	up	192	SQRDL	protein-coding	hsa:58472	sulfide quinone reductase-like (yeast)
HMGA2	1.17366	0.000601649	up	36	HMGA2	protein-coding	hsa:8091	high mobility group AT-hook 2
NFKBIE	1.17257	3.5662e-13	up	97	NFKBIE	protein-coding	hsa:4794	nuclear factor of kappa light polypeptide gene enhancer in B-cells inhibitor, epsilon
CREB3L3	1.17222	0.000209422	up	50	CREB3L3	protein-coding	hsa:84699	cAMP responsive element binding protein 3-like 3
PSG5	1.16991	0.0153223	up	12	PSG5	protein-coding	hsa:5673	pregnancy specific beta-1-glycoprotein 5
FOSL1	1.16844	1.1722e-29	up	982	FOSL1	protein-coding	hsa:8061	FOS-like antigen 1
MX2	1.16841	0.000485799	up	27	MX2	protein-coding	hsa:4600	MX dynamin-like GTPase 2
XKR8	1.16799	2.02404e-19	up	186	XKR8	protein-coding	hsa:55113	XK, Kell blood group complex subunit-related family, member 8
GJA1	1.16785	0.0444174	up	9	GJA1	protein-coding	hsa:2697	gap junction protein, alpha 1, 43kDa
DYSF	1.16498	1.4574e-14	up	138	DYSF	protein-coding	hsa:8291	dysferlin
GCNT2	1.16178	2.67793e-11	up	97	GCNT2	protein-coding	hsa:2651	glucosaminyl (N-acetyl) transferase 2, I-branching enzyme (I blood group)
RGS2	1.16093	4.8003e-21	up	175	RGS2	protein-coding	hsa:5997	regulator of G-protein signaling 2
KLF2	1.15252	7.5709e-12	up	106	KLF2	protein-coding	hsa:10365	Kruppel-like factor 2
SP6	1.14396	0.0300574	up	23	SP6	protein-coding	hsa:80320	Sp6 transcription factor
SIRPA	1.14063	0.00499223	up	19	SIRPA	protein-coding	hsa:140885	signal-regulatory protein alpha
CRISPLD2	1.13852	2.47516e-08	up	77	CRISPLD2	protein-coding	hsa:83716	cysteine-rich secretory protein LCCL domain containing 2
WIPI1	1.13827	4.03373e-06	up	46	WIPI1	protein-coding	hsa:55062	WD repeat domain, phosphoinositide interacting 1
MCRIP1	1.13435	5.48669e-12	up	99	FAM195B	protein-coding	hsa:348262	family with sequence similarity 195, member B
ADIRF	1.13163	0.028422	up	13	ADIRF	protein-coding	hsa:10974	adipogenesis regulatory factor
TMED7-TICAM2	1.12116	3.45235e-10	up	93	TMED7-TICAM2	protein-coding	hsa:100302736	TMED7-TICAM2 readthrough
ENTPD7	1.11225	4.18778e-13	up	111	ENTPD7	protein-coding	hsa:57089	ectonucleoside triphosphate diphosphohydrolase 7
TRANK1	1.11127	1.05891e-13	up	124	TRANK1	protein-coding	hsa:9881	tetratricopeptide repeat and ankyrin repeat containing 1
KCNJ18	1.10694	0.000268989	up	40	KCNJ18	protein-coding	hsa:100134444	potassium inwardly-rectifying channel, subfamily J, member 18
CTGF	1.10521	2.9369e-10	up	117	CTGF	protein-coding	hsa:1490	connective tissue growth factor
DHRS7	1.10399	3.767e-05	up	47	DHRS7	protein-coding	hsa:51635	dehydrogenase/reductase (SDR family) member 7
BDKRB1	1.10299	0.031292	up	15	BDKRB1	protein-coding	hsa:623	bradykinin receptor B1
NTSR1	1.10289	3.0186e-05	up	96	NTSR1	protein-coding	hsa:4923	neurotensin receptor 1 (high affinity)
FBXO16	1.10193	0.00943696	up	14	FBXO16	protein-coding	hsa:157574	F-box protein 16
TRPA1	1.10061	3.83592e-06	up	52	TRPA1	protein-coding	hsa:8989	transient receptor potential cation channel, subfamily A, member 1
LAPTM5	1.09659	0.000509991	up	28	LAPTM5	protein-coding	hsa:7805	lysosomal protein transmembrane 5
PHF1	1.0913	0.000603262	up	41	PHF1	protein-coding	hsa:5252	PHD finger protein 1
TMEM158	1.08939	5.35742e-08	up	152	TMEM158	protein-coding	hsa:25907	transmembrane protein 158 (gene/pseudogene)
BCO2	1.08888	0.0120514	up	23	BCO2	protein-coding	hsa:83875	beta-carotene oxygenase 2
SLC22A18AS	1.08887	1.92592e-05	up	48	SLC22A18AS	protein-coding	hsa:5003	solute carrier family 22 (organic cation transporter), member 18 antisense
STC1	1.08569	3.60347e-11	up	2271	STC1	protein-coding	hsa:6781	stanniocalcin 1
FUT4	1.08331	0.0161349	up	21	FUT4	protein-coding	hsa:2526	fucosyltransferase 4 (alpha (1,3) fucosyltransferase, myeloid-specific)
NOV	1.08155	9.55442e-21	up	222	NOV	protein-coding	hsa:4856	nephroblastoma overexpressed
MGLL	1.08102	8.47868e-27	up	707	MGLL	protein-coding	hsa:11343	monoglyceride lipase
SPA17	1.07693	5.32656e-05	up	41	SPA17	protein-coding	hsa:53340	sperm autoantigenic protein 17
DUSP6	1.0767	0.0408409	up	11	DUSP6	protein-coding	hsa:1848	dual specificity phosphatase 6
MROH6	1.07517	0.029374	up	15	MROH6	protein-coding	hsa:642475	maestro heat-like repeat family member 6
SDC4	1.07264	2.68327e-26	up	2439	SDC4	protein-coding	hsa:6385	syndecan 4
COL6A2	1.07102	0.000411819	up	427	COL6A2	protein-coding	hsa:1292	collagen, type VI, alpha 2
EGR1	1.07099	0.00308498	up	32	EGR1	protein-coding	hsa:1958	early growth response 1
SLC45A3	1.06837	6.34978e-09	up	77	SLC45A3	protein-coding	hsa:85414	solute carrier family 45, member 3
OSGIN1	1.06676	8.00638e-09	up	138	OSGIN1	protein-coding	hsa:29948	oxidative stress induced growth inhibitor 1
STK11	1.06547	2.27621e-07	up	83	STK11	protein-coding	hsa:6794	serine/threonine kinase 11
NUDT14	1.06543	2.76167e-10	up	106	NUDT14	protein-coding	hsa:256281	nudix (nucleoside diphosphate linked moiety X)-type motif 14
DKK3	1.06225	7.77454e-11	up	190	DKK3	protein-coding	hsa:27122	dickkopf WNT signaling pathway inhibitor 3
B3GNT5	1.06024	0.0459356	up	11	B3GNT5	protein-coding	hsa:84002	UDP-GlcNAc:betaGal beta-1,3-N-acetylglucosaminyltransferase 5
ECM1	1.06017	3.12365e-07	up	203	ECM1	protein-coding	hsa:1893	extracellular matrix protein 1
PAQR5	1.05848	8.42759e-09	up	71	PAQR5	protein-coding	hsa:54852	progestin and adipoQ receptor family member V
ZNF114	1.05612	3.74987e-10	up	194	ZNF114	protein-coding	hsa:163071	zinc finger protein 114
TINAGL1	1.05586	1.13132e-26	up	364	TINAGL1	protein-coding	hsa:64129	tubulointerstitial nephritis antigen-like 1
RIPK4	1.05425	2.63308e-05	up	57	RIPK4	protein-coding	hsa:54101	receptor-interacting serine-threonine kinase 4
ADM	1.05296	6.18635e-06	up	335	ADM	protein-coding	hsa:133	adrenomedullin
CLEC2B	1.05074	8.4082e-24	up	756	CLEC2B	protein-coding	hsa:9976	C-type lectin domain family 2, member B
SLC22A3	1.04881	0.0235259	up	7	SLC22A3	protein-coding	hsa:6581	solute carrier family 22 (organic cation transporter), member 3
LIPH	1.04612	3.74336e-20	up	255	LIPH	protein-coding	hsa:200879	lipase, member H
APOL3	1.03973	5.54057e-07	up	70	APOL3	protein-coding	hsa:80833	apolipoprotein L, 3
PPP1R3B	1.0383	8.80493e-05	up	190	PPP1R3B	protein-coding	hsa:79660	protein phosphatase 1, regulatory subunit 3B
ZNF185	1.03223	0.00200016	up	142	ZNF185	protein-coding	hsa:7739	zinc finger protein 185 (LIM domain)
LINC01272	1.03069	0.00512524	up	26	LINC01272	protein-coding	hsa:100506115	long intergenic non-protein coding RNA 1272
SAT1	1.02933	1.60848e-48	up	1154	SAT1	protein-coding	hsa:6303	spermidine/spermine N1-acetyltransferase 1
ARID3A	1.02874	2.11261e-09	up	140	ARID3A	protein-coding	hsa:1820	AT rich interactive domain 3A (BRIGHT-like)
PRICKLE2	1.02566	0.00538199	up	26	PRICKLE2	protein-coding	hsa:166336	prickle homolog 2 (Drosophila)
ANXA3	1.02485	7.46523e-31	up	475	ANXA3	protein-coding	hsa:306	annexin A3
TTYH2	1.02342	1.1392e-07	up	88	TTYH2	protein-coding	hsa:94015	tweety family member 2
SHC4	1.021	0.0226131	up	11	SHC4	protein-coding	hsa:399694	SHC (Src homology 2 domain containing) family, member 4
SPTB	1.01739	0.00753399	up	28	SPTB	protein-coding	hsa:6710	spectrin, beta, erythrocytic
PRR15	1.01633	0.0055208	up	19	PRR15	protein-coding	hsa:222171	proline rich 15
TM4SF1	1.0152	9.22887e-67	up	4359	TM4SF1	protein-coding	hsa:4071	transmembrane 4 L six family member 1
LAMC2	1.01232	6.81893e-06	up	529	LAMC2	protein-coding	hsa:3918	laminin, gamma 2
HIVEP3	1.00932	0.00806768	up	23	HIVEP3	protein-coding	hsa:59269	human immunodeficiency virus type I enhancer binding protein 3
HAS3	1.00403	0.00640865	up	31	HAS3	protein-coding	hsa:3038	hyaluronan synthase 3
MCTP1	1.00373	0.00568712	up	21	MCTP1	protein-coding	hsa:79772	multiple C2 domains, transmembrane 1
ENO2	1.00263	1.40077e-05	up	783	ENO2	protein-coding	hsa:2026	enolase 2 (gamma, neuronal)
SMIM3	1.00008	0.000108117	up	106	SMIM3	protein-coding	hsa:85027	small integral membrane protein 3
