# Supplementary material for: Long noncoding RNA DANCR regulates proliferation and migration by epigenetically silencing FBP1 in tumorigenesis of cholangiocarcinoma
Source: Cell Death Dis. 2019 Aug 5;10(8):585. doi: 10.1038/s41419-019-1810-z (PMC6683119; doi:10.1038/s41419-019-1810-z)
Supplement: Supplementary file 5 — Supplementary table S3 [file 41419_2019_1810_MOESM5_ESM.xlsx]

## Sheet: Sheet1
GeneID	Log2FC	FDR	Style	KeggID	Description
LGSN	-5.40383	1.02046e-05	down	hsa:51557	lengsin, lens protein with glutamine synthetase domain
CD7	-3.07	0.0190086	down	hsa:924	CD7 molecule
SLC12A3	-2.5117	7.96993e-17	down	hsa:6559	solute carrier family 12 (sodium/chloride transporter), member 3
ALPP	-2.3204	2.22463e-51	down	hsa:250	alkaline phosphatase, placental
FLNC	-2.3174	0.0146192	down	hsa:2318	filamin C, gamma
SCN1A	-2.31194	2.99632e-05	down	hsa:6323	sodium channel, voltage-gated, type I, alpha subunit
ALPPL2	-2.16675	0.00764279	down	hsa:251	alkaline phosphatase, placental-like 2
IGIP	-2.12508	0.000377229	down	hsa:492311	IgA-inducing protein
A2M	-1.86237	0.0108421	down	hsa:2	alpha-2-macroglobulin
MYH8	-1.782	6.32991e-05	down	hsa:4626	myosin, heavy chain 8, skeletal muscle, perinatal
PELI1	-1.76766	4.6321e-10	down	hsa:57162	pellino E3 ubiquitin protein ligase 1
MMP13	-1.75118	0.000491575	down	hsa:4322	matrix metallopeptidase 13 (collagenase 3)
CENPE	-1.5984	4.66232e-15	down	hsa:1062	centromere protein E, 312kDa
CDS1	-1.56573	1.89409e-11	down	hsa:1040	CDP-diacylglycerol synthase (phosphatidate cytidylyltransferase) 1
MUC16	-1.56112	1.50789e-15	down	hsa:94025	mucin 16, cell surface associated
FAM117B	-1.53526	5.19843e-14	down	hsa:150864	family with sequence similarity 117, member B
CASP3	-1.51051	1.88761e-12	down	hsa:836	caspase 3, apoptosis-related cysteine peptidase
KIF4B	-1.50679	0.0303575	down	hsa:285643	kinesin family member 4B
TMOD2	-1.50473	0.00849949	down	hsa:29767	tropomodulin 2 (neuronal)
SEPT1	-1.48778	0.00251363	down	hsa:1731	septin 1
MYB	-1.48706	4.53047e-05	down	hsa:4602	v-myb avian myeloblastosis viral oncogene homolog
C19orf57	-1.47845	0.00536964	down	hsa:79173	chromosome 19 open reading frame 57
MUC1	-1.41224	2.81829e-25	down	hsa:4582	mucin 1, cell surface associated
BTBD3	-1.40518	5.0614e-90	down	hsa:22903	BTB (POZ) domain containing 3
TNFAIP8L1	-1.35885	1.57217e-14	down	hsa:126282	tumor necrosis factor, alpha-induced protein 8-like 1
DCN	-1.31622	0.00102752	down	hsa:1634	decorin
SLC6A9	-1.31209	1.15271e-27	down	hsa:6536	solute carrier family 6 (neurotransmitter transporter, glycine), member 9
MYT1L	-1.3057	0.0168432	down	hsa:23040	myelin transcription factor 1-like
SH3GL1	-1.30412	2.74003e-54	down	hsa:6455	SH3-domain GRB2-like 1
TEX15	-1.28422	1.7023e-07	down	hsa:56154	testis expressed 15
FAM160B1	-1.2837	2.75421e-15	down	hsa:57700	family with sequence similarity 160, member B1
ACACA	-1.26468	0.000443694	down	hsa:31	acetyl-CoA carboxylase alpha
VIPR1	-1.25521	0.00270314	down	hsa:7433	vasoactive intestinal peptide receptor 1
SEC23A	-1.24851	4.77239e-43	down	hsa:10484	Sec23 homolog A (S. cerevisiae)
LOC102724993	-1.23582	0.0125883	down	hsa:102724993	nuclear pore complex-interacting protein family member A1-like
SHTN1	-1.2324	5.69953e-43	down	hsa:57698	KIAA1598
RABL2A	-1.21905	0.00172954	down	hsa:11159	RAB, member of RAS oncogene family-like 2A
ANKRD12	-1.19171	1.10977e-05	down	hsa:23253	ankyrin repeat domain 12
C5orf42	-1.165	0.000143442	down	hsa:65250	chromosome 5 open reading frame 42
CEP83	-1.15871	0.00956794	down	hsa:51134	centrosomal protein 83kDa
PLEKHA2	-1.15864	1.85379e-63	down	hsa:59339	pleckstrin homology domain containing, family A (phosphoinositide binding specific) member 2
KANK4	-1.14892	8.2342e-11	down	hsa:163782	KN motif and ankyrin repeat domains 4
SPON2	-1.14311	0.0146192	down	hsa:10417	spondin 2, extracellular matrix protein
STRBP	-1.14088	0.0226445	down	hsa:55342	spermatid perinuclear RNA binding protein
ASPM	-1.13075	3.33377e-13	down	hsa:259266	asp (abnormal spindle) homolog, microcephaly associated (Drosophila)
PDZK1	-1.13029	1.42489e-05	down	hsa:5174	PDZ domain containing 1
DCP2	-1.12506	1.53912e-12	down	hsa:167227	decapping mRNA 2
PARD6B	-1.11256	3.62914e-06	down	hsa:84612	par-6 family cell polarity regulator beta
TTLL12	-1.10829	3.81832e-60	down	hsa:23170	tubulin tyrosine ligase-like family, member 12
AMMECR1	-1.10671	5.04503e-26	down	hsa:9949	Alport syndrome, mental retardation, midface hypoplasia and elliptocytosis chromosomal region gene 1
SULT1A3	-1.10512	0.0424585	down	hsa:6818	sulfotransferase family, cytosolic, 1A, phenol-preferring, member 3
CASP8AP2	-1.10239	4.18778e-13	down	hsa:9994	caspase 8 associated protein 2
ITIH4	-1.09952	0.00890195	down	hsa:3700	inter-alpha-trypsin inhibitor heavy chain family, member 4
ATR	-1.09778	0.0416008	down	hsa:545	ATR serine/threonine kinase
VWDE	-1.09754	0.00175573	down	hsa:221806	von Willebrand factor D and EGF domains
C16orf95	-1.0929	0.0161692	down	hsa:100506581	chromosome 16 open reading frame 95
RNF138	-1.09269	3.87398e-17	down	hsa:51444	ring finger protein 138, E3 ubiquitin protein ligase
NFATC2	-1.07898	0.00386987	down	hsa:4773	nuclear factor of activated T-cells, cytoplasmic, calcineurin-dependent 2
PDE1A	-1.07384	2.11327e-36	down	hsa:5136	phosphodiesterase 1A, calmodulin-dependent
ST8SIA4	-1.07122	0.00880756	down	hsa:7903	ST8 alpha-N-acetyl-neuraminide alpha-2,8-sialyltransferase 4
ANKRD36	-1.05971	0.0137116	down	hsa:375248	ankyrin repeat domain 36
SORBS2	-1.05724	1.08121e-08	down	hsa:8470	sorbin and SH3 domain containing 2
TNFSF10	-1.04852	1.1116e-07	down	hsa:8743	tumor necrosis factor (ligand) superfamily, member 10
PDE7B	-1.04333	0.0423051	down	hsa:27115	phosphodiesterase 7B
COBLL1	-1.0415	0.00347582	down	hsa:22837	cordon-bleu WH2 repeat protein-like 1
MEX3A	-1.01879	4.86199e-10	down	hsa:92312	mex-3 RNA binding family member A
KIF20B	-1.0187	7.57258e-08	down	hsa:9585	kinesin family member 20B
PHIP	-1.01744	1.87871e-13	down	hsa:55023	pleckstrin homology domain interacting protein
RFX7	-1.01589	8.77454e-28	down	hsa:64864	regulatory factor X, 7
CPNE3	-1.01324	5.44512e-28	down	hsa:8895	copine III
ATP6V1G1	-1.01089	6.01464e-17	down	hsa:9550	ATPase, H+ transporting, lysosomal 13kDa, V1 subunit G1
SEC31B	-1.01044	0.0378069	down	hsa:25956	SEC31 homolog B (S. cerevisiae)
NCKAP5	-1.00509	0.00161782	down	hsa:344148	NCK-associated protein 5
